# Supplementary material for: Haplotype stacking to improve stability of stripe rust resistance in wheat
Source: Theor Appl Genet. 2025 Oct 6;138(11):267. doi: 10.1007/s00122-025-05045-0 (PMC12500776; doi:10.1007/s00122-025-05045-0)
Supplement: Supplementary file 2 — Supplementary file2 (XLSX 40 kb) [file 122_2025_5045_MOESM2_ESM.xlsx]

## Sheet: Table S1
Table S1 Passport information of 295 Vavilov wheat accessions used in this study
Accession number	Year of registration in VIR	Species	Botanical Variety	Origin Continent	Origin Country	Status of accession	Growth type
WLA_001	-	T. aestivum	erythrospermum (Koern.) Mansf.	Europe	Russia	Landrace	Spring
WLA_002	-	T. aestivum	ferrugineum (Alef.) Mansf.	Europe	Russia	Landrace	Spring
WLA_003	-	T. aestivum	erythrospermum (Koern.) Mansf.	-	-	-	Spring
WLA_004	-	T. aestivum	caesium (Alef.) Mansf.	-	-	-	Spring
WLA_005	-	T. aestivum	erythrospermum (Koern.) Mansf.	-	-	-	Spring
WLA_006	-	T. aestivum	erythrospermum (Koern.) Mansf.	-	-	-	Spring
WLA_007	-	T. aestivum	lutescens (Alef.) Mansf.	-	-	-	--
WLA_008	-	T. aestivum	lutescens (Alef.) Mansf.	-	-	-	Spring
WLA_009	-	T. aestivum	erythrospermum (Koern.) Mansf.	-	-	-	Spring
WLA_010	-	T. aestivum	ferrugineum (Alef.) Mansf.	-	-	-	Spring
WLA_011	-	T. aestivum	hostianum (Clem.) Mansf.	-	-	-	Spring
WLA_012	-	T. aestivum	lutescens (Alef.) Mansf.	-	-	-	Spring
WLA_013	-	T. aestivum	erythrospermum (Koern.) Mansf.	-	-	-	Winter
WLA_014	-	T. aestivum	lutescens (Alef.) Mansf.	-	-	-	Spring
WLA_015	-	T. aestivum	ferrugineum (Alef.) Mansf.	-	-	-	Spring
WLA_016	-	T. aestivum	erythrospermum (Koern.) Mansf.	-	-	-	Spring
WLA_017	1951	T. aestivum	graecum (Koern.) Mansf.	Asia	Tajikistan	Landrace	Winter
WLA_018	1958	T. aestivum	khorassanicum (Vav.) Mansf.	Asia	Kazakhstan	Landrace	Spring
WLA_019	1959	T. aestivum	turcicum (Koern.) Mansf.	Asia	China	Landrace	Spring
WLA_020	1959	T. aestivum	erythrospermum (Koern.) Mansf.	Asia	China	Landrace	Spring
WLA_021	1961	T. aestivum	aureum (Link) Mansf.	Asia	India	Landrace	Spring
WLA_022	1961	T. aestivum	pseudomeridionale (Flaksb.) Mansf.	Asia	India	Landrace	Spring
WLA_023	1960	T. aestivum	erythrospermum (Koern.) Mansf.	Africa	Sudan	Landrace	Spring
WLA_024	1960	T. aestivum	erythrospermum (Koern.) Mansf.	Africa	Sudan	Landrace	Spring
WLA_025	1960	T. aestivum	erythrospermum (Koern.) Mansf.	Africa	Sudan	Landrace	Spring
WLA_026	1960	T. aestivum	erythrospermum (Koern.) Mansf.	Africa	Sudan	Landrace	Spring
WLA_027	1969	T. aestivum	lutescens (Alef.) Mansf.	Africa	Sudan	Landrace	Spring
WLA_028	1928	T. aestivum	graecum (Koern.) Mansf.	Asia	India	Landrace	Spring
WLA_029	1934	T. aestivum	lutescens (Alef.) Mansf.	Asia	India	Landrace	Spring
WLA_030	1934	T. aestivum	milturum capitatum (Alef.)	Asia	India	Landrace	Spring
WLA_031	1934	T. aestivum	velutinum Schubl.	Asia	India	Landrace	Spring
WLA_032	1934	T. aestivum	lutescens (Alef.) Mansf.	Asia	India	Landrace	Spring
WLA_033	1936	T. aestivum	aureum (Link) Mansf.	Asia	India	Landrace	Spring
WLA_034	1936	T. aestivum	lutescens (Alef.) Mansf.	Asia	India	Landrace	Spring
WLA_035	1936	T. aestivum	velutinum Schubl.	Asia	India	Landrace	Spring
WLA_036	1936	T. aestivum	graecum (Koern.) Mansf.	Asia	Pakistan	Landrace	Spring
WLA_037	1936	T. aestivum	graecum (Koern.) Mansf.	Asia	India	Landrace	Spring
WLA_038	1936	T. aestivum	graecum (Koern.) Mansf.	Asia	India	Landrace	Spring
WLA_039	1936	T. aestivum	graecum (Koern.) Mansf.	Asia	India	Landrace	Spring
WLA_040	1936	T. aestivum	erythrospermum (Koern.) Mansf.	Asia	India	Landrace	Spring
WLA_041	1936	T. aestivum	erythrospermum (Koern.) Mansf.	Asia	India	Landrace	Spring
WLA_042	1936	T. aestivum	erythrospermum (Koern.) Mansf.	Asia	India	Landrace	Spring
WLA_043	1936	T. aestivum	erythrospermum (Koern.) Mansf.	Asia	Pakistan	Landrace	Spring
WLA_044	1936	T. aestivum	erythrospermum (Koern.) Mansf.	Asia	Pakistan	Landrace	Spring
WLA_045	1936	T. aestivum	erythrospermum (Koern.) Mansf.	Asia	Pakistan	Landrace	Spring
WLA_046	1936	T. aestivum	erythrospermum (Koern.) Mansf.	Asia	Pakistan	Landrace	Spring
WLA_047	1936	T. aestivum	erythrospermum (Koern.) Mansf.	Asia	Pakistan	Landrace	Spring
WLA_048	1936	T. aestivum	erythrospermum (Koern.) Mansf.	Asia	Pakistan	Landrace	Spring
WLA_049	1936	T. aestivum	erythrospermum (Koern.) Mansf.	Asia	India	Landrace	Spring
WLA_050	1936	T. aestivum	erythroleucum (Koern.) Mansf.	Asia	India	Landrace	Spring
WLA_051	1936	T. aestivum	erythroleucum (Koern.) Mansf.	Asia	India	Landrace	Spring
WLA_052	1936	T. aestivum	erythroleucum (Koern.) Mansf.	Asia	India	Landrace	Spring
WLA_053	1936	T. aestivum	graecum (Koern.) Mansf.	Asia	India	Landrace	Spring
WLA_054	1936	T. aestivum	erythroleucum (Koern.) Mansf.	Asia	India	Landrace	Spring
WLA_055	1936	T. aestivum	ferrugineum (Alef.) Mansf.	Asia	Pakistan	Landrace	Spring
WLA_056	1936	T. aestivum	ferrugineum (Alef.) Mansf.	Asia	Pakistan	Landrace	Spring
WLA_057	1936	T. aestivum	ferrugineum (Alef.) Mansf.	Asia	India	Landrace	Spring
WLA_058	1936	T. aestivum	ferrugineum (Alef.) Mansf.	Asia	India	Landrace	Spring
WLA_059	1936	T. aestivum	ferrugineum (Alef.) Mansf.	Asia	India	Landrace	Spring
WLA_060	1936	T. aestivum	ferrugineum (Alef.) Mansf.	Asia	India	Landrace	Spring
WLA_061	1936	T. aestivum	ferrugineum (Alef.) Mansf.	Asia	India	Landrace	Spring
WLA_062	1936	T. aestivum	erythrospermum (Koern.) Mansf.	Asia	India	Landrace	Spring
WLA_063	1936	T. aestivum	heraticum (Vav. & Kob.) Mansf.	Asia	Pakistan	Landrace	Spring
WLA_064	1936	T. aestivum	pseudohostianum (Flaksb.) Mansf.	Asia	Pakistan	Landrace	Spring
WLA_065	-	T. aestivum	pseudohostianum (Flaksb.) Mansf.	Asia	Armenia	Landrace	Spring
WLA_066	-	T. aestivum	erythrospermum (Koern.) Mansf.	Asia	Armenia	Landrace	Spring
WLA_067	-	T. compactum (Host)	-	-	-	-	Spring
WLA_068	1927	T. aestivum	lutescens (Alef.) Mansf.	Europe	Portugal	Landrace	Spring
WLA_069	1927	T. aestivum	erythrospermum (Koern.) Mansf.	Europe	Portugal	Landrace	Spring
WLA_070	1922	T. aestivum	ferrugineum (Alef.) Mansf.	Europe	Spain	Landrace	Spring
WLA_071	1922	T. aestivum	caesium (Alef.) Mansf.	Europe	Spain	Landrace	Spring
WLA_072	1922	T. aestivum	milturum (Alef.) Mansf.	Europe	Portugal	Landrace	Spring
WLA_073	1922	T. aestivum	ferrugineum (Alef.) Mansf.	Europe	Spain	Landrace	Spring
WLA_074	1922	T. aestivum	rufinflatum (Flaksb.) Mansf.	Asia	China	Landrace	Spring
WLA_075	1927	T. aestivum	erythrospermum (Koern.) Mansf.	Asia	India	Landrace	Winter
WLA_076	1927	T. aestivum	graecum (Koern.) Mansf.	Asia	Burma	Landrace	Spring
WLA_077	1926	T. aestivum	lutescens (Alef.) Mansf.	Europe	Russia	Landrace	Spring
WLA_078	1928	T. aestivum	erythrospermum (Koern.) Mansf.	Europe	Russia	Cultivar	Spring
WLA_079	1934	T. aestivum	caesium (Alef.) Mansf.	Europe	Russia	Landrace	Spring
WLA_080	1935	T. aestivum	erythrospermum (Koern.) Mansf.	Asia	Tajikistan	Landrace	Spring
WLA_081	1937	T. aestivum	graecum (Koern.) Mansf.	Asia	Tajikistan	Landrace	Spring
WLA_082	1940	T. aestivum	lutescens (Alef.) Mansf.	Europe	Russia	Cultivar	Spring
WLA_083	1959	T. aestivum	lutescens (Alef.) Mansf.	North America	Mexico	Cultivar	Spring
WLA_084	1960	T. aestivum	cinereum (Dekapr.) Mansf.	Europe	Russia	Cultivar	Spring
WLA_085	1965	T. aestivum	erythrospermum (Koern.) Mansf.	Asia	Afghanistan	Landrace	Spring
WLA_086	1967	T. aestivum	graecum (Koern.) Mansf.	Europe	Russia	Cultivar	Spring
WLA_087	1990	T. aestivum	erythrospermum (Koern.) Mansf.	Europe	Russia	Breeding line	Spring
WLA_088	1925	T. aestivum	erythrospermum (Koern.) Mansf.	Asia	Afghanistan	Landrace	Spring
WLA_089	1926	T. aestivum	erythrospermum (Koern.) Mansf.	Asia	Turkey	Landrace	Spring
WLA_090	1946	T. aestivum	erythrospermum (Koern.) Mansf.	Asia	Turkmenistan	Landrace	Spring
WLA_091	1952	T. aestivum	erythrospermum (Koern.) Mansf.	Europe	Russia	Cultivar	Spring
WLA_092	1955	T. aestivum	graecum (Koern.) Mansf.	Asia	Kazakhstan	Cultivar	Spring
WLA_093	1956	T. aestivum	ferrugineum (Alef.) Mansf.	Asia	Kazakhstan	Cultivar	-
WLA_094	1956	T. aestivum	ferrugineum (Alef.) Mansf.	South America	Brazil	Cultivar	Spring
WLA_095	1957	T. aestivum	erythrospermum (Koern.) Mansf.	Europe	Russia	Cultivar	Spring
WLA_096	1954	T. aestivum	erythrospermum (Koern.) Mansf.	Asia	China	Landrace	Spring
WLA_103	1981	T. aestivum	erythrospermum (Koern.) Mansf.	Europe	Russia	Cultivar	Spring
WLA_104	1978	T. aestivum	milturum (Alef.) Mansf.	Europe	Russia	Cultivar	Spring
WLA_105	1977	T. aestivum	lutescens (Alef.) Mansf.	Europe	Ukraine	Cultivar	Spring
WLA_106	1979	T. aestivum	lutescens (Alef.) Mansf.	Europe	Ukraine	Cultivar	Spring
WLA_107	1977	T. aestivum	lutescens (Alef.) Mansf.	Europe	Russia	Cultivar	Spring
WLA_108	1980	T. aestivum	lutescens (Alef.) Mansf.	Europe	Russia	Cultivar	Spring
WLA_109	1980	T. aestivum	erythrospermum (Koern.) Mansf.	Europe	Russia	Cultivar	Spring
WLA_110	1978	T. aestivum	lutescens (Alef.) Mansf.	Europe	Russia	Cultivar	Spring
WLA_111	1977	T. aestivum	erythrospermum (Koern.) Mansf.	Europe	Russia	Cultivar	Spring
WLA_112	1979	T. aestivum	milturum (Alef.) Mansf.	Europe	Russia	Cultivar	Spring
WLA_113	-	T. aestivum	ferrugineum (Alef.) Mansf.	Asia	Armenia	Landrace	Spring
WLA_114	-	T. aestivum	lutescens (Alef.) Mansf.	Asia	Azerbaijan	-	Spring
WLA_115	-	T. aestivum	-	Asia	Azerbaijan	-	Winter
WLA_116	-	T. aestivum	ferrugineum (Alef.) Mansf.	Asia	Azerbaijan	-	Winter
WLA_117	-	T. aestivum	ferrugineum (Alef.) Mansf.	Asia	Azerbaijan	-	Spring
WLA_118	-	T. aestivum	ferrugineum (Alef.) Mansf.	Europe	Russia	Landrace	Winter
WLA_121	-	T. aestivum	ferrugineum (Alef.) Mansf.	Europe	Russia	-	Winter
WLA_122	-	T. aestivum	graecum (Koern.) Mansf.	Europe	Russia	-	Spring
WLA_123	-	T. aestivum	ferrugineum (Alef.) Mansf.	Europe	Russia	-	Spring
WLA_124	-	T. aestivum	graecum (Koern.) Mansf.	Europe	Russia	-	Spring
WLA_125	-	T. aestivum	ferrugineum (Alef.) Mansf.	Europe	Russia	-	Spring
WLA_126	-	T. aestivum	ferrugineum (Alef.) Mansf.	Europe	Russia	-	Spring
WLA_128	-	T. aestivum	-	Asia	Kazakhstan	Landrace	Winter
WLA_129	-	T. aestivum	ferrugineum (Alef.) Mansf.	-	-	-	Spring
WLA_130	-	T. aestivum	ferrugineum (Alef.) Mansf.	Europe	Ukraine	Landrace	Spring
WLA_131	-	T. aestivum	ferrugineum (Alef.) Mansf.	Europe	Russia	Landrace	Spring
WLA_132	-	T. aestivum	ferrugineum (Alef.) Mansf.	Europe	Russia	Landrace	Spring
WLA_133	-	T. aestivum	erythroleucum (Koern.) Mansf.	-	-	-	Spring
WLA_134	-	T. aestivum	ferrugineum (Alef.) Mansf.	-	-	-	Spring
WLA_135	1924	T. aestivum	hostianum (Clem.) Mansf.	Europe	Russia	Cultivar	Spring
WLA_136	-	T. aestivum	aureum (Link) Mansf.	-	-	-	Spring
WLA_137	-	T. aestivum	heraticum (Vav. & Kob.) Mansf.	-	-	-	Spring
WLA_138	-	T. aestivum	lutescens (Alef.) Mansf.	Europe	Russia	-	Spring
WLA_139	-	T. aestivum	ferrugineum (Alef.) Mansf.	-	-	-	Spring
WLA_140	-	T. aestivum	hostianum (Clem.) Mansf.	-	-	-	Spring
WLA_141	-	T. aestivum	ferrugineum (Alef.) Mansf.	-	-	-	Spring
WLA_142	1941	T. aestivum	lutescens (Alef.) Mansf.	North America	USA	Cultivar	Spring
WLA_143	1941	T. aestivum	erythrospermum (Koern.) Mansf.	North America	USA	Cultivar	Spring
WLA_144	-	T. aestivum	lutescens (Alef.) Mansf.	-	-	-	Spring
WLA_145	1936	T. aestivum	Subhostianum (Vav.) Mansf.	Asia	Pakistan	Landrace	Spring
WLA_146	1936	T. aestivum	pseudoturcicum (Vav.) Mansf.	Asia	Pakistan	Landrace	Spring
WLA_147	1936	T. aestivum	pseudoturcicum (Vav.) Mansf.	Asia	Pakistan	Landrace	Spring
WLA_148	1936	T. aestivum	lutescens (Alef.) Mansf.	Asia	Pakistan	Landrace	Spring
WLA_149	1936	T. aestivum	albirubrum (Koern.) Mansf.	Asia	Pakistan	Landrace	Spring
WLA_150	1936	T. aestivum	milturum (Alef.) Mansf.	Asia	Pakistan	Landrace	Spring
WLA_151	1936	T. aestivum	milturum (Alef.) Mansf.	Asia	Pakistan	Landrace	Spring
WLA_152	1936	T. aestivum	leucospermum (Koern.) Mansf.	Asia	Pakistan	Landrace	Spring
WLA_153	1936	T. aestivum	pyrothrix (Alef.) Mansf.	Asia	Pakistan	Landrace	Spring
WLA_154	1936	T. aestivum	pyrothrix (Alef.) Mansf.	Asia	Pakistan	Landrace	Spring
WLA_155	1936	T. aestivum	pyrothrix (Alef.) Mansf.	Asia	Pakistan	Landrace	Spring
WLA_156	1937	T. aestivum	erythrospermum (Koern.) Mansf.	Asia	Tajikistan	Landrace	Spring
WLA_157	1938	T. aestivum	erythrospermum (Koern.) Mansf.	Asia	Kazakhstan	Landrace	Spring
WLA_158	1948	T. aestivum	lutescens (Alef.) Mansf.	Asia	Kazakhstan	Landrace	Spring
WLA_159	1948	T. aestivum	erythrospermum (Koern.) Mansf.	Asia	Tajikistan	Landrace	Spring
WLA_160	1948	T. aestivum	erythrospermum (Koern.) Mansf.	Asia	Turkmenistan	Landrace	Spring
WLA_161	-	T. aestivum	-	-	-	-	Winter
WLA_163	-	T. aestivum	ferrugineum (Alef.) Mansf.	-	-	-	Winter
WLA_164	-	T. aestivum	-	-	-	-	Winter
WLA_165	-	T. aestivum	-	-	-	-	Winter
WLA_166	-	T. aestivum	-	-	-	-	Winter
WLA_168	-	T. aestivum	-	-	-	-	Winter
WLA_169	1941	T. aestivum	lutescens (Alef.) Mansf.	Europe	Russia	Landrace	Winter
WLA_170	-	T. aestivum	-	-	-	-	Winter
WLA_171	-	T. aestivum	erythrospermum (Koern.) Mansf.	Europe	Russia	Landrace	Spring
WLA_172	-	T. aestivum	-	Europe	Russia	Landrace	Winter
WLA_173	-	T. aestivum	ferrugineum (Alef.) Mansf.	Europe	Russia	-	Winter
WLA_174	-	T. aestivum	-	Europe	Georgia	-	Winter
WLA_176	-	T. spelta L.	-	-	-	-	Spring
WLA_177	-	T. aestivum	-	Europe	Russia	-	Winter
WLA_178	-	T. aestivum	-	-	-	-	Winter
WLA_179	-	T. aestivum	-	-	-	-	Winter
WLA_180	-	T. aestivum	lutescens (Alef.) Mansf.	-	-	-	Spring
WLA_181	-	T. aestivum	-	-	-	-	Winter
WLA_182	-	T. aestivum	-	-	-	-	Winter
WLA_183	-	T. aestivum	-	-	-	-	Winter
WLA_184	-	T. aestivum	-	-	-	-	Winter
WLA_185	-	T. aestivum	-	-	-	-	Winter
WLA_186	-	T. aestivum	erythrospermum (Koern.) Mansf.	-	-	-	Spring
WLA_187	-	T. aestivum	-	-	-	-	Winter
WLA_189	-	T. aestivum	-	-	-	-	Winter
WLA_190	-	T. aestivum	-	-	-	-	Winter
WLA_191	-	T. aestivum	-	-	-	-	Winter
WLA_192	-	T. aestivum	-	-	-	-	Winter
WLA_193	-	T. aestivum	lutescens (Alef.) Mansf.	-	-	-	Spring
WLA_194	-	T. aestivum	erythrospermum (Koern.) Mansf.	-	-	-	Spring
WLA_195	-	T. aestivum	milturum (Alef.) Mansf.	-	-	-	Spring
WLA_196	-	T. aestivum	ferrugineum (Alef.) Mansf.	-	-	-	Spring
WLA_197	-	T. aestivum	-	-	-	-	Spring
WLA_198	-	T. aestivum	-	-	-	-	Spring
WLA_199	-	T. aestivum	ferrugineum (Alef.) Mansf.	-	-	-	Spring
WLA_200	-	T. aestivum	hostianum (Clem.) Mansf.	-	-	-	Spring
WLA_201	-	T. aestivum	lutescens (Alef.) Mansf.	-	-	-	Spring
WLA_202	-	T. aestivum	lutescens (Alef.) Mansf.	-	-	-	Spring
WLA_203	-	T. aestivum	lutescens (Alef.) Mansf.	-	-	-	Spring
WLA_204	-	T. aestivum	lutescens (Alef.) Mansf.	-	-	-	Spring
WLA_205	-	T. aestivum	lutescens (Alef.) Mansf.	-	-	-	Spring
WLA_206	-	T. aestivum	lutescens (Alef.) Mansf.	-	-	-	Spring
WLA_207	-	T. aestivum	lutescens (Alef.) Mansf.	-	-	-	Spring
WLA_208	-	T. aestivum	lutescens (Alef.) Mansf.	-	-	-	Spring
WLA_209	1936	T. aestivum	pseudohostianum (Flaksb.) Mansf.	Asia	Pakistan	Landrace	Spring
WLA_210	1936	T. aestivum	erythrospermum (Koern.) Mansf.	Asia	Pakistan	Landrace	Spring
WLA_211	1936	T. aestivum	subhostinflatum Palm.	Asia	Pakistan	Landrace	Spring
WLA_212	1936	T. aestivum	pseudoturcicum (Vav.) Mansf.	Asia	India	Landrace	Spring
WLA_213	1936	T. aestivum	pseudoturcicum (Vav.) Mansf.	Asia	India	Landrace	Spring
WLA_214	1936	T. aestivum	aureum (Link) Mansf.	Asia	Pakistan	Landrace	Spring
WLA_215	1936	T. aestivum	albirubrum (Koern.) Mansf.	Asia	Pakistan	Landrace	Spring
WLA_216	1936	T. aestivum	aureum (Link) Mansf.	Asia	India	Landrace	Spring
WLA_217	1936	T. aestivum	lutescens (Alef.) Mansf.	Asia	India	Landrace	Spring
WLA_218	1936	T. aestivum	milturum (Alef.) Mansf.	Asia	India	Landrace	Winter
WLA_219	1981	T. aestivum	lutescens (Alef.) Mansf.	-	-	Cultivar	Spring
WLA_221	1978	T. aestivum	erythrospermum (Koern.) Mansf.	Europe	Ukraine	Cultivar	Winter
WLA_222	1989	T. aestivum	erythrospermum (Koern.) Mansf.	Europe	Russia	Cultivar	Spring
WLA_223	1977	T. aestivum	erythrospermum (Koern.) Mansf.	Asia	Kazakhstan	Breeding line	Spring
WLA_224	1978	T. aestivum	erythrospermum (Koern.) Mansf.	Asia	Uzbekistan	Breeding line	Spring
WLA_225	1948	T. aestivum	-	Asia	Kyrgyzstan	Landrace	-
WLA_226	-	T. aestivum	-	Asia	Indonesia	-	Winter
WLA_227	-	T. aestivum	-	Asia	Armenia	Breeding line	Winter
WLA_228	-	T. aestivum	erythrospermum (Koern.) Mansf.	Europe	Ukraine	Landrace	Spring
WLA_229	-	T. aestivum	erythrospermum (Koern.) Mansf.	Asia	Armenia	Breeding line	Spring
WLA_230	-	T. aestivum	erythrospermum (Koern.) Mansf.	Asia	Armenia	Landrace	Winter
WLA_231	-	T. aestivum	erythrospermum (Koern.) Mansf.	Asia	Armenia	Landrace	Winter
WLA_232	-	T. aestivum	ferrugineum (Alef.) Mansf.	Asia	Armenia	Landrace	Spring
WLA_233	-	T. aestivum	erythrospermum (Koern.) Mansf.	Asia	Armenia	Landrace	Spring
WLA_234	-	T. aestivum	erythrospermum (Koern.) Mansf.	Asia	Armenia	Landrace	Spring
WLA_235	-	T. aestivum	lutescens (Alef.) Mansf.	Asia	Kyrgyzstan	-	Spring
WLA_236	-	T. aestivum	erythrospermum (Koern.) Mansf.	Asia	Uzbekistan	Landrace	Winter
WLA_237	-	T. aestivum	erythrospermum (Koern.) Mansf.	Asia	Turkmenistan	-	Spring
WLA_238	-	T. aestivum	-	Europe	Ukraine	Landrace	Winter
WLA_239	-	T. aestivum	-	Europe	Ukraine	Landrace	Winter
WLA_241	-	T. aestivum	ferrugineum (Alef.) Mansf.	-	-	-	Spring
WLA_242	-	T. aestivum	ferrugineum (Alef.) Mansf.	Europe	Russia	Landrace	Spring
WLA_243	-	T. aestivum	ferrugineum (Alef.) Mansf.	Europe	Russia	Landrace	Winter
WLA_246	-	T. aestivum	erythrospermum (Koern.) Mansf.	Europe	Ukraine	Landrace	Spring
WLA_247	-	T. aestivum	ferrugineum (Alef.) Mansf.	Asia	Kazakhstan	Landrace	Spring
WLA_248	-	T. aestivum	ferrugineum (Alef.) Mansf.	Asia	Kazakhstan	-	Spring
WLA_249	-	T. aestivum	ferrugineum (Alef.) Mansf.	Asia	Armenia	Landrace	-
WLA_250	-	T. aestivum	ferrugineum (Alef.) Mansf.	Asia	Azerbaijan	Breeding line	Spring
WLA_251	-	T. aestivum	-	-	-	-	Spring
WLA_252	-	T. aestivum	erythrospermum (Koern.) Mansf.	-	-	-	Spring
WLA_253	-	T. aestivum	erythrospermum (Koern.) Mansf.	-	-	-	Winter
WLA_254	-	T. aestivum	lutescens (Alef.) Mansf.	-	-	-	Spring
WLA_255	-	T. aestivum	erythrospermum (Koern.) Mansf.	-	-	-	-
WLA_256	-	T. aestivum	erythrospermum (Koern.) Mansf.	-	-	-	Spring
WLA_257	-	T. aestivum	lutescens (Alef.) Mansf.	-	-	-	Spring
WLA_258	-	T. aestivum	lutescens (Alef.) Mansf.	-	-	-	Spring
WLA_259	-	T. aestivum	erythrospermum (Koern.) Mansf.	-	-	-	Spring
WLA_260	-	T. aestivum	lutescens (Alef.) Mansf.	-	-	-	Spring
WLA_261	-	T. aestivum	-	-	-	-	Spring
WLA_262	-	T. compactum (Host)	-	-	-	-	Spring
WLA_263	-	T. aestivum	lutescens (Alef.) Mansf.	-	-	-	Spring
WLA_264	-	T. aestivum	ferrugineum (Alef.) Mansf.	-	-	-	-
WLA_265	-	T. aestivum	graecum (Koern.) Mansf.	-	-	-	-
WLA_266	-	T. aestivum	-	Europe	Sweden	-	Spring
WLA_268	-	T. aestivum	lutescens (Alef.) Mansf.	-	-	-	Spring
WLA_269	-	T. aestivum	ferrugineum (Alef.) Mansf.	-	-	-	Spring
WLA_270	-	T. aestivum	erythrospermum (Koern.) Mansf.	-	-	-	Spring
WLA_271	-	T. aestivum	lutescens (Alef.) Mansf.	-	-	-	Spring
WLA_273	-	T. aestivum	lutescens (Alef.) Mansf.	-	-	-	Spring
WLA_274	1946	T. aestivum	milturum (Alef.) Mansf.	Europe	Russia	Landrace	Winter
WLA_275	-	T. macha Dek. & Men.	-	-	-	-	Winter
WLA_276	1928	T. aestivum	erythrospermum (Koern.) Mansf.	Europe	Russia	Cultivar	Spring
WLA_277	1933	T. aestivum	graecum (Koern.) Mansf.	Asia	Kazakhstan	Cultivar	Spring
WLA_278	-	T. aestivum	erythrospermum (Koern.) Mansf.	Europe	Russia	-	Spring
WLA_279	1938	T. aestivum	erythrospermum (Koern.) Mansf.	Asia	Kazakhstan	Landrace	Spring
WLA_280	1963	T. aestivum	erythrospermum (Koern.) Mansf.	Europe	Russia	Cultivar	Winter
WLA_281	-	T. aestivum	-	Europe	Russia	-	Winter
WLA_283	-	T. macha Dek. & Men.	-	-	-	-	Winter
WLA_285	-	T. compactum (Host)	-	-	-	-	Spring
WLA_286	-	T. sphaerococcum Perc.	-	Asia	India	-	Spring
WLA_287	-	T. sphaerococcum Perc.	-	Asia	Pakistan	-	Spring
WLA_288	-	T. sphaerococcum Perc.	-	Asia	Pakistan	-	Spring
WLA_289	-	T. sphaerococcum Perc.	-	Asia	India	-	Spring
WLA_290	-	T. sphaerococcum Perc.	-	Asia	India	-	Spring
WLA_291	-	T. aestivum	lutescens (Alef.) Mansf.	Europe	Russia	-	Spring
WLA_292	-	T. aestivum	erythrospermum (Koern.) Mansf.	Europe	Russia	-	Spring
WLA_293	-	T. aestivum	erythrospermum (Koern.) Mansf.	Europe	Ukraine	-	Winter
WLA_294	1928	T. aestivum	ferrugineum (Alef.) Mansf.	North America	USA	Cultivar	Spring
WLA_295	-	T. aestivum	-	-	-	-	Winter
WLA_296	1950	T. aestivum	erythrospermum (Koern.) Mansf.	Europe	Georgia	Landrace	Spring
WLA_297	-	T. aestivum	ferrugineum (Alef.) Mansf.	-	-	-	Spring
WLA_298	-	T. aestivum	erythrospermum (Koern.) Mansf.	Europe	Russia	Landrace	Spring
WLA_299	1961	T. aestivum	lutescens (Alef.) Mansf.	Asia	Kazakhstan	Cultivar	Spring
WLA_300	1963	T. aestivum	erythroleucum (Koern.) Mansf.	South America	Chile	Cultivar	Spring
WLA_301	1978	T. aestivum	lutescens (Alef.) Mansf.	Europe	Russia	Breeding line	Spring
WLA_302	1978	T. aestivum	lutescens (Alef.) Mansf.	Europe	Russia	Breeding line	Spring
WLA_303	1986	T. aestivum	lutescens (Alef.) Mansf.	Europe	Russia	Breeding line	Spring
WLA_304	1990	T. aestivum	erythrospermum (Koern.) Mansf.	Europe	Russia	Breeding line	Spring
WLA_305	1961	T. aestivum	turcicum (Koern.) Mansf.	Asia	Iraq	Landrace	Spring
WLA_306	1976	T. aestivum	pseudoturcicum (Vav.) Mansf.	Asia	Iraq	Landrace	Spring
WLA_307	1922	T. aestivum	aureum (Link) Mansf.	Asia	Iraq	Landrace	Spring
WLA_308	1925	T. aestivum	meridionale (Koern.) Mansf.	Asia	Afghanistan	Landrace	Spring
WLA_309	1927	T. aestivum	ferrugineum (Alef.) Mansf.	Africa	Ethiopia	Landrace	Spring
WLA_310	1930	T. aestivum	erythroleucum (Koern.) Mansf.	Asia	Pakistan	Landrace	Spring
WLA_311	1930	T. aestivum	ferrugineum (Alef.) Mansf.	Asia	China	Landrace	Spring
WLA_312	1935	T. aestivum	erythrospermum (Koern.) Mansf.	Asia	Tajikistan	Landrace	Spring
WLA_313	1936	T. aestivum	erythroleucum (Koern.) Mansf.	Asia	Pakistan	Landrace	Spring
WLA_314	1936	T. aestivum	erythroleucum (Koern.) Mansf.	Asia	Pakistan	Landrace	Spring
WLA_315	1926	T. aestivum	erythrospermum (Koern.) Mansf.	Europe	Russia	Landrace	Winter
WLA_318	1961	T. aestivum	ferrugineum (Alef.) Mansf.	Asia	Mongolia	Landrace	Spring

## Sheet: Table S2
Table S2 Information on the phenotypic disease datasets investigated in this studya
Year	Location	Pathotype	Source
2014	QLD	134E16 A+Yr17+Yr27	Jambuthenne et al., 2022
2015	QLD	134E16 A+Yr17+Yr27
2016	QLD	134E16 A+Yr17+Yr27
2018	MR	Pst11; Pst16
2018	KU	Pst11; Pst16
2019	BK	Pst11; Pst16
2019	MR	Pst11; Pst16
2019	KU	Pst11; Pst16
2021	BK	Pst11; Pst16
2021	KU	Pst11; Pst16
2021	MR	Pst11; Pst16
a QLD, Queensland; MR, Meraro; KU, Kulumsa; BK, Bekoji.

## Sheet: Table S3
Table S3 Conversion between disease score and coefficient of infection (CI)
CI	0 to 10	11 to 20	21 to 30	31 to 40	41 to 50	51 to 60	61 to 70	71 to 80	81 to 90	91 to 100
Disease score	0	1	2	3	4	5	6	7	8	9

## Sheet: Table S4
Table S4 Goodness-of-fit statistics and analysis of variance for the Three-way linear mixed model
AIC	Log-likelihood	Variance component
4889	-2439	year	location × year	genotype × year	genotype × location × year	residual
		4.022	0.055	2.263	1.61	0.162

## Sheet: Table S5
Table S5 Chi-square test of significance of the top ten haploblocks with the highest variance for OP and RMSD
Trait	Hblock	Chrom	Observed variance	Chi-square significance
OP	b003469	2A	0.000517	0.0743
	b004060	2A	0.000639	0.114
	b004312	2B	0.000589	0.0966
	b005455	2B	0.00418	4.92*
	b005713	2B	0.000508	0.0716
	b011539	5A	0.000456	0.0578
	b011540	5A	0.00132	0.485
	b012818	5B	0.000894	0.224
	b014140	6A	0.000709	0.14
	b014220	6A	0.000526	0.077
	Sum of the ten blocks			6.2603
RMSD	b000322	1A	2.47e-05	0.0119
	b003108	1D	1.25e-05	0.00302
	b003247	2A	1.58e-05	0.00487
	b003256	2A	2.49e-05	0.0121
	b010090	4A	2.1e-05	0.00862
	b010920	4B	9.73e-06	0.00184
	b011005	4B	8.5e-06	0.0014
	b011680	5A	2.76e-05	0.0149
	b011978	5A	8.41e-06	0.00137
	b015121	6B	9.5e-06	0.00175
	Sum of the ten blocks			0.06177
* Significant at P < 0.05

## Sheet: Table S6
Table S6 Some wheat accessions selected with the best OP and/or RMSD in Australia and/or Ethiopia
Breeding zone	Target trait	Genotype	OP	RMSD
All regions	OP	WLA_186	-2.53045	0.543383
		WLA_080	-2.27644	0.284355
		WLA_055	-2.22386	0.923208
		WLA_069	-2.1862	0.308473
		WLA_152	-2.13154	0.65331
		WLA_313	-2.12323	0.314441
		WLA_057	-2.11714	0.418755
		WLA_286	-2.11073	0.321508
		WLA_287	-2.0996	0.336505
		WLA_290	-2.09199	0.260573
	RMSD	WLA_236	-1.33978	0.0461634
		WLA_177	-0.811956	0.0484214
		WLA_161	-0.838358	0.0517065
		WLA_169	0.0314374	0.0553448
		WLA_165	-0.83835	0.0553936
		WLA_164	-0.811949	0.0562641
		WLA_230	-0.811927	0.0584409
		WLA_192	-1.33978	0.05861
		WLA_189	-0.811946	0.0601977
		WLA_172	-0.83835	0.0622914
	50%OP + 50%RMSD	WLA_236	-1.33978	0.0461634
		WLA_192	-1.33978	0.05861
		WLA_174	-1.33979	0.0697926
		WLA_116	-1.33977	0.0736193
		WLA_250	-1.538	0.102756
		WLA_237	-1.24542	0.0641507
		WLA_295	-1.33977	0.080035
		WLA_239	-1.33983	0.0841375
		WLA_238	-1.53802	0.111914
		WLA_128	-1.33978	0.0860424
Australia	OP	WLA_186	-1.92075	0.00206952
		WLA_149	-1.60595	0.00210462
		WLA_313	-1.60595	0.00214124
		WLA_286	-1.60595	0.00226187
		WLA_287	-1.60594	0.00225545
		WLA_057	-1.60593	0.00204564
		WLA_080	-1.60591	0.00212476
		WLA_002	-1.40254	0.00163692
		WLA_314	-1.40253	0.00200769
		WLA_028	-1.40253	0.00188667
	RMSD	WLA_164	-0.642549	0.000542194
		WLA_177	-0.642553	0.00061369
		WLA_138	-0.642556	0.0006587
		WLA_172	-0.657519	0.000673255
		WLA_189	-0.642548	0.000731251
		WLA_280	-0.88429	0.000746334
		WLA_179	-0.642544	0.000760729
		WLA_165	-0.657518	0.000765901
		WLA_161	-0.65752	0.00083488
		WLA_230	-0.642542	0.000876465
Ethiopia	OP	WLA_151	-2.40436	0.148054
		WLA_069	-2.35584	0.18962
		WLA_105	-2.23296	0.0915764
		WLA_077	-2.19705	0.119632
		WLA_286	-2.15212	0.132705
		WLA_256	-2.13699	0.182046
		WLA_154	-2.07686	0.157911
		WLA_080	-2.06308	0.0709373
		WLA_146	-2.05471	0.152368
		WLA_012	-2.04944	0.0987935
	RMSD	WLA_270	4.47954	0.0346935
		WLA_137	3.67672	0.0384577
		WLA_140	3.99202	0.0394084
		WLA_276	4.19323	0.0437315
		WLA_252	4.63041	0.0438495
		WLA_277	4.68763	0.0440385
		WLA_278	4.36808	0.0478421
		WLA_233	4.59358	0.0481315
		WLA_219	-1.72313	0.0502873
		WLA_109	2.98452	0.0524772

## Sheet: Table S7
Table S7 The wheat accessions selected from the OHS approach in all breeding regions
Breeding zone	Target trait	Genotype	OP	RMSD
All regions	Selection index (50%OP + 50%RMSD)	WLA_073	-1.65129	0.435551
		WLA_239	-1.33983	0.0841375
		WLA_005	2.18377	0.42998
		WLA_027	0.306141	0.295882
		WLA_104	-0.225493	0.143418
		WLA_199	-0.83833	0.640917
		WLA_165	-0.83835	0.0553936
		WLA_004	-0.952728	0.40519
		WLA_146	-1.67856	0.393994
		WLA_058	-1.64021	0.303425
		WLA_206	-1.31523	0.164039
		WLA_170	-0.866489	0.0992866
		WLA_211	-1.50164	0.499352
		WLA_299	0.265319	0.481973
		WLA_255	4.24948	0.20171
		WLA_191	0.64304	0.127378
		WLA_190	-0.660219	0.106303
		WLA_313	-2.12323	0.314441
		WLA_291	-1.44809	0.404601
		WLA_196	-0.190043	0.223882
		WLA_029	-1.02148	0.235456
		WLA_030	-1.0908	0.248028
		WLA_083	0.0800076	0.365854
		WLA_109	2.41314	0.135831
		WLA_077	-0.998359	0.629292
		WLA_035	-0.409892	0.274638
		WLA_044	3.00295	0.0932525
		WLA_001	-1.53293	0.262424
		WLA_296	0.169199	0.226873
		WLA_092	-0.277674	0.209414
		WLA_219	-0.747711	0.127681
		WLA_136	-0.964654	0.512934
		WLA_086	1.81959	0.336077
		WLA_059	-0.65854	0.347222
		WLA_226	-0.401218	0.106315
		WLA_070	0.648206	0.564794
		WLA_253	-1.24542	0.162397
		WLA_287	-2.0996	0.336505
		WLA_247	-0.660214	0.221529
		WLA_290	-2.09199	0.260573
		WLA_218	-1.16749	0.148409
		WLA_197	2.64673	0.651883
		WLA_274	0.303884	0.202231
		WLA_066	-0.573904	0.181642
		WLA_028	-1.83064	0.320772
		WLA_105	1.28651	0.249538
		WLA_057	-2.11714	0.418755
		WLA_305	-1.69505	0.499361
		WLA_269	0.210363	0.197314
		WLA_308	-1.94122	0.228258
